# Supplementary material for: Characterization of the truncated hemoglobin THB1 from protein extracts of Chlamydomonas reinhardtii
Source: F1000Res. 2014 Dec 4;3:294. [Version 1] doi: 10.12688/f1000research.5873.1 (PMC4304232; doi:10.12688/f1000research.5873.1)
Supplement: Mass spectrometry data of purified proteins — Mass spectrometry data performed to analyse the components of the Superdex 75 fraction are reported. The procedure was first performed with rTHB1. [file f1000research-3-6275-s0000.tgz]

Archive with 1 entries (1 files):
- 8225fb2b-d080-4f96-818d-cc9032db888d_5873_MassSpec_Fig_4.csv
