# Supplementary material for: Characterization of the truncated hemoglobin THB1 from protein extracts of Chlamydomonas reinhardtii
Source: F1000Res. 2014 Dec 4;3:294. [Version 1] doi: 10.12688/f1000research.5873.1 (PMC4304232; doi:10.12688/f1000research.5873.1)
Supplement: Mass spectrometry data of purified proteins — Mass spectrometry data performed to analyse the components of the Superdex 75 fraction are reported. The procedure was first performed with rTHB1. [file f1000research-3-6275-s0000.tgz › 8225fb2b-d080-4f96-818d-cc9032db888d_5873_MassSpec_Fig_4.csv]

Unprocessed MS data
rTHB1			s75
m/z	rTHB1		m/z	S75
402.3472	5606		402.3483	6270
402.3513	7410		402.3524	8860
402.3554	10140		402.3565	10530
402.3595	10110		402.3606	9988
402.3636	8930		402.3647	10230
402.3677	6295		402.3688	7475
403.1927	5295		413.2639	5344
430.1921	5079		413.2681	6371
430.3873	5023		413.2723	5269
430.3915	5119		430.3885	5263
432.2307	5656		430.3927	5519
432.2349	5592		461.26	5900
432.2392	5924		461.2644	6840
432.2434	5116		461.2688	7630
577.3254	6030		461.2732	8006
577.3303	7128		461.2776	8544
577.3353	7229		461.282	7972
577.3402	7405		461.2863	6549
577.3451	5334		461.2907	5258
595.2566	5319		539.2294	5559
611.2452	6166		539.2341	5464
611.2502	7503		539.2388	5585
611.2554	6559		539.2436	5246
611.2604	5380		546.3002	5479
614.146	6219		546.305	5499
614.1511	9405		569.3205	5495
614.1561	15120		569.3254	5954
614.1612	21150		569.3302	5724
614.1663	29510		572.9129	6184
614.1713	37420		572.9178	7834
614.1764	44520		572.9227	9769
614.1815	44570		572.9276	9094
614.1865	44300		572.9324	6606
614.1916	35510		573.1087	6288
614.1967	29790		573.1136	9307
614.2018	20150		573.1185	12260
614.2068	13970		573.1234	13910
614.2119	7645		573.1283	12110
614.217	5120		573.1332	10490
615.155	5035		573.1381	6675
615.1601	7173		573.3094	6876
615.1652	10620		573.3143	8712
615.1702	13000		573.3192	10600
615.1753	15410		573.3242	12190
615.1804	18290		573.329	9722
615.1855	17820		573.3339	8146
615.1906	16860		573.3388	6331
615.1956	14690		573.52	5497
615.2007	10900		573.5249	7465
615.2057	8028		573.5298	6983
615.2108	6059		573.5347	5689
616.1141	5643		577.3123	5013
616.1192	6511		577.3173	6210
616.1243	7091		577.3222	7741
616.1293	9406		577.3271	9416
616.1344	11520		577.332	12070
616.1395	16440		577.3369	11540
616.1445	26630		577.3419	10360
616.1496	50890		577.3467	8761
616.1547	96910		577.3517	7710
616.1598	198300		577.3566	6110
616.1649	381600		577.3615	5020
616.17	667700		578.3448	5063
616.175	852600		585.3352	5076
616.1801	912700		585.3401	6501
616.1852	683200		585.3451	6058
616.1902	442700		585.3501	5858
616.1953	230800		585.355	6823
616.2004	122700		585.36	5852
616.2055	58760		585.4738	5020
616.2106	31990		585.4788	6014
616.2156	19420		585.4837	6108
616.2207	13120		593.2142	6217
616.2258	8918		593.2192	5591
616.2308	5572		593.264	5093
617.1298	5292		593.269	5575
617.1349	6929		593.274	5830
617.14	10340		593.2789	6346
617.1451	17350		593.2839	6579
617.1501	30420		593.2889	6658
617.1553	53860		593.2939	6007
617.1603	92930		593.2989	6471
617.1654	157800		593.3038	6112
617.1705	230500		593.3088	7268
617.1755	298600		593.3138	6644
617.1807	332800		593.3188	6753
617.1857	294900		593.3238	7046
617.1908	229000		593.3288	5494
617.1959	152000		593.3338	5878
617.2009	95310		593.3387	5457
617.2061	58310		593.3438	5942
617.2111	34170		593.3487	5544
617.2162	17470		593.3537	5594
617.2213	9912		593.3587	6112
617.2263	5719		594.0813	5066
618.1413	5524		594.0862	5145
618.1464	8289		594.0912	5313
618.1515	12600		594.3156	5093
618.1566	19930		594.3206	5479
618.1616	28010		594.3256	5429
618.1667	45060		594.3306	5285
618.1718	54120		594.3355	5963
618.1769	63880		595.2483	5148
618.1819	68710		595.2533	6084
618.1871	65540		595.2583	6032
618.1921	54550		595.2633	5492
618.1972	45350		595.2682	5230
618.2023	30660		596.3316	5653
618.2074	19620		599.327	5095
618.2125	12140		600.3237	5011
618.2176	7486		600.3287	5943
619.1332	5593		600.3337	6029
619.1384	8987		600.3387	6075
619.1434	15060		600.3438	5716
619.1485	20780		601.512	5006
619.1536	27560		601.517	5014
619.1587	32120		601.522	5082
619.1638	37440		601.527	5648
619.1689	35900		601.6925	5493
619.174	35150		601.7026	5690
619.179	30840		601.7076	5426
619.1841	26800		603.0579	5541
619.1893	20530		603.0629	5437
619.1943	16290		603.0729	5014
619.1994	11510		603.1483	5793
619.2045	7915		603.1533	5679
620.1464	6783		603.1583	6121
620.1514	8583		603.1634	5484
620.1566	10440		603.1684	5224
620.1616	12860		603.2438	5357
620.1667	13700		603.2488	5433
620.1719	12750		603.3242	6150
620.1769	11200		603.3292	6843
620.182	10750		603.3342	7964
620.1871	7617		603.3392	8509
620.1922	5537		603.3442	7873
632.1523	6310		603.3492	7625
632.1575	7942		603.3542	6522
632.1626	9577		603.3593	5495
632.1678	11480		603.3643	5409
632.1729	11630		609.2211	6246
632.178	10770		609.2261	7172
632.1832	8382		609.2311	7273
632.1883	7702		609.2362	5976
633.1606	5665		609.2412	5034
633.1658	7813		609.3321	5166
633.171	8834		609.3422	5247
633.1761	9284		609.3472	5350
633.1812	9627		609.3574	5038
633.1863	9897		609.3624	6145
633.1915	6695		609.3674	7833
633.1967	5163		609.3725	7268
634.1749	5694		609.3775	5053
634.18	5746		609.4937	5177
634.1851	5119		609.4987	5503
635.1538	5048		609.5089	6692
635.1589	5744		609.5139	7104
635.1641	5860		609.5189	6870
646.1333	6962		609.524	6149
646.1385	10260		609.6603	5839
646.1437	10670		609.6653	5135
646.1489	12470		611.2318	5871
646.1541	12440		611.2369	6519
646.1592	12560		611.2419	6481
646.1644	10010		611.2469	7409
646.1696	8975		611.252	7223
646.1749	7045		611.2571	6945
646.1801	5325		611.2621	6755
647.1422	5564		611.2723	5282
647.1474	7532		611.3279	5288
647.1526	7823		611.3329	5683
647.1578	8308		611.5807	5124
647.163	8040		611.5858	5649
647.1682	8154		611.5909	5966
647.1735	6582		611.5959	6599
648.1364	5390		611.601	5762
648.1415	8171		611.8286	6431
648.1467	11810		611.8337	5813
648.152	13130		611.8387	6729
648.1572	17240		611.8438	6730
648.1624	17420		611.8488	7369
648.1675	18910		611.8539	5780
648.1728	16810		611.8589	5584
648.178	14590		612.0917	5217
648.1832	11740		612.0968	5948
648.1884	8329		612.3346	5225
648.1936	5353		612.3397	6559
649.152	5635		612.3447	6461
649.1572	7731		612.3498	6016
649.1624	8321		612.3549	5178
649.1677	9435		614.1478	7775
649.1729	8687		614.1528	9643
649.1781	8631		614.1579	12200
649.1833	6242		614.163	16990
649.1885	5554		614.168	25180
650.1738	5449		614.1731	30790
650.179	5636		614.1782	35520
650.1894	5077		614.1832	37470
654.117	5672		614.1883	37460
654.1222	7045		614.1934	32850
654.1275	8733		614.1984	27050
654.1328	8520		614.2035	19230
654.1379	8302		614.2086	13210
654.1432	7659		614.2137	8666
654.1484	7418		614.2188	6506
654.1536	5095		614.3404	5078
656.1534	5015		615.1619	6575
660.162	5110		615.1669	9036
660.1672	5651		615.172	12570
663.1501	5594		615.1771	14130
663.1554	5880		615.1821	16920
663.1606	5539		615.1873	16090
663.1659	5384		615.1923	16590
664.1353	7737		615.1974	12630
664.1406	10940		615.2025	10640
664.1459	15870		615.2075	8082
664.1512	18110		615.2126	6518
664.1565	21700		615.3344	5324
664.1617	24000		616.1108	5140
664.167	22940		616.1159	5247
664.1722	19720		616.121	6706
664.1776	14950		616.126	7380
664.1828	11990		616.1311	9066
664.188	8369		616.1362	10980
664.1934	5346		616.1412	14290
665.1477	6814		616.1463	21490
665.153	8520		616.1514	40640
665.1583	11040		616.1564	71530
665.1635	10790		616.1616	137700
665.1688	11280		616.1667	263100
665.1741	9246		616.1718	455300
665.1793	8291		616.1768	626200
665.1847	5820		616.1819	713600
666.1608	5579		616.187	580000
666.1661	5464		616.192	405200
666.1714	6496		616.1971	225600
666.1766	5958		616.2022	119800
680.1481	5145		616.2073	61100
680.1534	5484		616.2123	36530
680.1588	5386		616.2174	20620
684.1383	7170		616.2225	14430
684.1437	10380		616.2275	10220
684.149	13030		616.2326	6725
684.1544	15490		616.2377	6393
684.1597	17870		617.1316	5826
684.165	18580		617.1367	8722
684.1705	15260		617.1418	9503
684.1758	14920		617.1469	14960
684.1812	11790		617.1519	23860
684.1865	9302		617.157	40220
684.1918	6325		617.1621	70560
685.1497	5049		617.1672	109000
685.1551	6135		617.1722	160900
685.1604	7687		617.1773	221100
685.1658	8008		617.1824	252600
685.1711	7987		617.1875	242100
685.1765	7128		617.1926	197400
685.1818	6307		617.1976	141600
685.1873	5294		617.2027	90170
692.1537	5049		617.2078	53160
693.1657	5114		617.2129	32010
700.1292	5272		617.218	19280
700.1346	5416		617.223	11470
700.14	5555		617.2281	7741
700.1454	5548		617.2332	5942
716.0969	5019		617.34	5075
716.1024	5084		618.1482	7056
716.1078	5122		618.1533	9880
728.983	5157		618.1583	15650
729.0327	5839		618.1634	23030
729.0382	5320		618.1685	32730
729.0714	9838		618.1736	40010
729.0768	8882		618.1786	48830
729.0824	8452		618.1837	53230
729.0879	7944		618.1888	54810
729.0934	5111		618.1939	48830
729.121	6474		618.199	40550
729.1266	9892		618.2041	28500
729.1321	11380		618.2092	21610
729.1376	7796		618.2143	13330
729.1431	6591		618.2194	8877
729.1487	5718		618.2244	6191
729.1542	5591		619.0892	5473
729.1707	8442		619.0944	6912
729.1763	9916		619.0994	6677
729.1818	9521		619.1045	5021
729.1873	8550		619.1299	5074
729.1928	8925		619.135	6111
729.1984	6636		619.1401	9744
729.2039	5820		619.1452	13520
729.2094	6065		619.1503	17560
729.215	6706		619.1554	24490
729.2205	7256		619.1605	29190
729.226	9736		619.1655	34170
729.2315	11970		619.1707	34620
729.237	8754		619.1758	35380
729.2426	7534		619.1808	32510
729.248	6382		619.1859	30230
729.2536	5382		619.191	23770
729.2646	6072		619.1961	18250
729.2701	6984		619.2012	13300
729.2756	7775		619.2063	10560
729.2813	9698		619.2114	8494
729.2867	8113		619.2164	5838
729.2922	6363		619.2571	6494
729.2978	5490		619.2622	9124
729.3199	5337		619.2674	9748
729.3254	6466		619.2725	6844
729.3309	8817		619.2775	6351
729.3364	8018		619.3182	5219
729.3419	6746		619.3233	5844
729.3475	5860		619.3284	5755
729.3751	6159		619.3335	7252
729.3806	7648		619.3386	8188
729.3862	8069		619.3437	8899
729.3917	5628		619.3488	9587
729.4303	5833		619.3539	8898
729.4359	6397		619.359	7036
729.4413	5306		619.4251	5072
741.7166	5180		619.4302	6293
763.6609	5514		619.4353	6275
763.7117	5932		619.4404	6284
763.7231	6375		619.5167	5101
763.7682	6507		620.143	5588
766.3478	6012		620.1482	7521
766.3818	6070		620.1533	8140
766.3875	8730		620.1584	10840
766.3932	9759		620.1635	12770
766.3988	11330		620.1685	13920
766.4045	9811		620.1736	12460
766.4102	8377		620.1787	11730
766.4158	6120		620.1838	11290
766.4214	5505		620.1889	9508
766.4271	5624		620.194	7603
766.4328	5452		620.1991	5653
766.4384	6122		620.2042	5092
766.4441	9155		620.3265	5102
766.4498	8748		620.3417	5273
766.4554	8506		621.1621	5488
766.4611	8189		621.1825	5929
766.4667	6206		622.335	5825
766.4724	5537		622.3401	6123
766.4838	7129		622.3452	5958
766.4894	7926		622.7382	5378
766.4951	8892		622.7484	5450
766.5007	10890		623.1721	5832
766.5064	13150		623.3252	5303
766.512	12130		623.3304	5520
766.5177	8143		623.3456	5813
766.5234	7068		623.3508	5459
766.5291	6257		623.652	5598
766.5347	8019		623.6622	5268
766.5403	7927		623.6674	5996
766.546	10010		623.6827	5791
766.5516	12110		623.79	5305
766.5574	12080		623.8002	5144
766.563	12280		623.8053	6094
766.5687	10770		623.8104	5491
766.5743	6577		623.8972	5152
766.58	6582		623.9432	5312
766.5857	5939		623.9484	5228
766.5913	6174		623.9535	5361
766.597	8354		624.0198	5266
766.6027	10390		625.3438	5209
766.6083	16490		626.321	5298
766.614	14380		626.3313	5457
766.6196	12370		626.3364	5967
766.6253	8736		626.3415	6484
766.6309	7214		626.3466	5878
766.6367	5473		626.3517	5605
766.6423	6284		626.3569	6044
766.6479	8531		626.362	6480
766.6536	9659		628.3444	5050
766.6593	9426		629.3497	5372
766.665	9982		630.1606	5738
766.6706	11900		630.1657	5010
766.6763	9091		630.33	5160
766.6819	6346		630.3351	6172
766.6876	5847		630.3403	5152
766.6932	6300		630.3454	5175
766.6989	6028		630.8333	5064
766.7046	7186		631.1518	5245
766.7102	9748		631.1621	5414
766.7159	12170		631.3265	5430
766.7216	12360		631.3574	5621
766.7272	7429		631.3625	5480
766.7329	5423		631.6452	5251
766.7499	5242		631.9279	5443
766.7556	7141		631.933	5038
766.7612	7017		631.9382	5414
766.7668	9300		632.077	5373
766.7725	6476		632.149	5209
766.7782	5379		632.1542	6740
766.7839	6078		632.1593	7778
766.7895	5742		632.1644	9180
766.8179	6285		632.1696	9733
766.8235	7893		632.1747	11350
766.8292	7192		632.1799	9891
766.8348	5597		632.185	7681
766.8405	5383		632.1901	8929
766.8688	6896		632.1953	8244
766.8745	7018		632.2004	6142
766.8802	5629		632.2056	5378
766.8859	6135		632.2107	5080
766.8915	6626		632.3239	5308
766.8972	5760		632.3393	6961
766.9028	5799		632.3444	5567
766.9141	6353		632.3599	5220
766.9255	5185		632.9052	5344
767.1804	5222		633.147	5188
767.1917	6456		633.1573	5270
767.1973	7242		633.1624	6127
767.2031	6254		633.1675	7171
767.2087	6073		633.1727	7595
767.22	6066		633.1779	8890
767.2257	6374		633.183	9402
767.2313	8846		633.1882	9182
767.237	12590		633.1934	8306
767.2427	12080		633.1985	6540
767.2484	11630		633.2036	5578
767.254	13100		633.2087	5872
767.2596	8468		633.3323	5875
767.2653	8544		633.3374	6198
767.271	5540		633.3425	5405
767.2766	9699		633.3477	6342
767.2823	12390		633.3528	5235
767.288	19110		633.3632	5715
767.2937	24020		633.3683	5242
767.2993	22220		633.6772	5290
767.305	19410		633.6823	5462
767.3107	14830		633.8214	5038
767.3163	11210		634.1458	5808
767.322	10240		634.1561	5549
767.3276	14050		634.1613	5619
767.3333	21490		634.1664	6045
767.339	27970		634.1715	5278
767.3446	31180		634.1767	6034
767.3503	32400		634.1818	6011
767.356	29930		634.187	6277
767.3616	24610		634.1921	6791
767.3673	18330		634.2076	5091
767.373	17280		634.3209	5253
767.3787	16540		634.326	5257
767.3843	22950		634.3312	5040
767.39	38130		634.3364	5106
767.3956	44740		634.3415	6251
767.4013	48630		634.3467	5840
767.407	40740		634.3569	5986
767.4126	35910		634.4342	5081
767.4183	31210		634.4496	5429
767.424	24980		634.4651	5467
767.4296	19140		634.9288	5122
767.4352	24950		634.9958	5109
767.4409	38950		635.0268	5550
767.4467	48340		635.0577	5149
767.4523	55090		635.1299	5028
767.4579	54710		635.135	6192
767.4636	44360		635.1401	5360
767.4693	32890		635.1453	7614
767.475	27630		635.1505	7576
767.4807	24930		635.1556	6917
767.4863	23700		635.1608	6636
767.4919	36560		635.1659	6594
767.4976	52520		635.1711	7621
767.5033	69440		635.1762	6181
767.5089	64870		635.1814	5721
767.5146	57100		635.1865	5543
767.5203	43720		635.3206	5127
767.5259	39110		635.3309	5018
767.5316	29040		635.336	5043
767.5373	26620		635.3412	7477
767.543	29400		635.3463	5929
767.5486	48480		635.3515	5390
767.5543	60830		635.4443	5069
767.5599	72050		635.6557	5391
767.5656	64670		635.6609	5243
767.5713	42430		635.666	6452
767.5769	34130		635.6711	6119
767.5826	29100		635.6763	5612
767.5883	25170		635.8156	5332
767.5939	27940		635.8465	5076
767.5996	41350		635.9754	5117
767.6052	48640		636.0941	5533
767.611	56690		636.1456	5759
767.6166	53780		636.1508	6131
767.6223	45770		636.156	7219
767.6279	35700		636.1611	8163
767.6336	31240		636.1663	7060
767.6393	26090		636.1714	6097
767.645	21920		636.1766	7099
767.6506	28250		636.1818	7237
767.6563	40740		636.187	5725
767.6619	51310		636.1921	5353
767.6676	46360		636.223	5150
767.6733	38540		636.3314	5344
767.6789	29240		636.3417	5273
767.6846	25500		636.3469	7437
767.6903	17800		636.352	6835
767.696	19250		636.5532	5282
767.7016	20390		636.5583	5037
767.7073	27180		636.6616	5640
767.713	42150		636.6667	6178
767.7186	38810		636.6823	5047
767.7243	32500		636.7441	5425
767.7299	29760		636.7596	6545
767.7356	19570		636.7648	5575
767.7413	12680		636.77	5768
767.7469	13500		636.7751	5526
767.7526	16650		636.9455	5217
767.7582	20420		636.9816	5179
767.7639	24890		637.1571	5438
767.7696	27100		637.1674	5685
767.7753	29840		637.1725	5392
767.7809	22280		637.1932	5657
767.7866	18890		637.2139	5724
767.7923	13090		637.3017	5387
767.798	11450		637.312	6588
767.8036	11980		637.3275	5229
767.8093	13760		637.3326	6703
767.8149	18380		637.3378	6126
767.8206	20600		637.343	5439
767.8263	19200		637.3481	5472
767.8319	14920		637.3533	5220
767.8376	11220		637.3585	5243
767.8433	11390		637.3636	6661
767.8489	8768		637.3688	5045
767.8546	8073		637.3739	6250
767.8603	7717		637.3895	5722
767.866	9428		637.3946	5350
767.8716	12230		637.3998	5082
767.8773	15630		637.4049	5912
767.8829	11860		637.472	5123
767.8886	9532		637.4772	5082
767.8943	9477		637.4875	5072
767.9	7379		637.4979	5543
767.9056	5874		637.5031	7358
767.9113	6965		637.5237	5791
767.9169	8456		637.5547	5672
767.9226	8998		637.5857	6404
767.9283	10280		637.6011	5074
767.934	11020		637.6735	5331
767.9396	7143		637.6786	5309
767.9453	7791		637.689	5369
767.951	6062		637.7819	5187
767.9567	6036		637.8336	5217
767.9736	5758		638.004	5003
767.9793	6809		638.0867	5892
767.985	6930		638.1641	5357
767.9906	5291		638.1746	6009
768.0303	5989		638.2572	5219
768.036	6433		638.3243	5764
768.0813	6414		638.3295	6429
768.087	5653		638.3399	5446
768.138	5030		638.345	6564
768.1437	5981		638.3502	5623
768.1833	5891		638.4174	5514
768.189	8254		638.4225	5391
768.1947	7473		638.5001	5199
768.2004	5597		638.5156	5800
768.2117	5592		638.5208	5712
768.2287	5213		638.5259	5259
768.2344	5667		638.5673	5632
768.2401	6562		638.7999	5845
768.2457	7637		639.0532	5084
768.2513	8261		639.0945	5388
768.257	6320		639.1411	5249
768.2628	6144		639.1617	5095
768.2854	5886		639.1669	5143
768.2911	8613		639.1772	5536
768.2968	7258		639.1876	5883
768.3024	7437		639.1927	5802
768.308	6075		639.2548	5940
768.3137	5854		639.2599	6614
768.3364	6495		639.3065	5180
768.3421	9166		639.3324	5105
768.3478	11420		639.3375	6800
768.3535	9946		639.3427	5841
768.3591	7898		639.3479	6785
768.3647	6036		639.353	5962
768.3704	5996		639.3582	5999
768.3761	5131		639.3634	5381
768.3818	6071		639.384	5260
768.3875	8906		639.3893	5631
768.3931	9462		639.4048	5315
768.3987	9107		639.41	5673
768.4044	9898		639.4151	5783
768.4101	10400		639.4203	5508
768.4158	8787		639.4255	5181
768.4215	5148		639.9117	5021
768.4271	5202		640.2946	6025
768.4328	6528		640.3308	5971
768.4442	6168		640.3359	5939
768.4498	8772		640.3411	5101
768.4554	9545		640.3464	6651
768.4611	7694		640.3516	6002
768.4668	5973		640.3619	5207
768.4894	5507		640.4084	5465
768.4951	7196		640.4499	5093
768.5009	9570		640.5223	5039
768.5065	10130		640.5327	5708
768.5122	8670		640.6672	5376
768.5178	6138		641.3041	5260
768.5235	6193		641.3093	5751
768.5349	5228		641.3301	5704
768.5462	5952		641.3352	7303
768.5518	5275		641.3404	6133
768.5575	9243		641.3456	6971
768.5632	7236		641.3508	6103
768.5859	5330		641.356	6094
768.6029	7288		641.3611	5448
768.6086	9038		641.4026	5217
768.6142	7539		641.444	5255
768.6199	5852		641.4958	5309
768.6255	5483		641.5114	5989
768.6312	5666		641.5165	5109
768.6595	5325		641.646	5630
768.6653	5638		641.6512	5045
768.7106	6094		641.6564	5051
770.3389	5143		641.9984	5021
786.1201	5897		642.0139	5418
786.1258	7237		642.0191	5284
786.1315	5892		642.0864	5576
786.1372	5049		642.0969	5800
786.1831	5598		642.1227	5481
786.1888	5563		642.1279	6069
786.1946	5091		642.1331	7489
786.2462	6780		642.1383	6502
786.3437	5610		642.1434	5449
786.3494	5541		642.1953	6148
786.3609	5622		642.2005	7250
786.4183	5508		642.2057	9526
796.5969	5491		642.2108	8458
796.6027	5801		642.216	9073
796.7874	6774		642.2212	10040
796.7932	7794		642.2264	8465
796.799	9347		642.2316	7938
796.8047	9244		642.2368	6219
796.8105	8784		642.2419	6525
796.8162	6891		642.2471	5133
796.9837	5884		642.2523	5499
796.9894	6961		642.2626	5480
796.9953	8677		642.2834	6259
797.001	11110		642.3197	5694
797.0068	9991		642.3248	5709
797.0126	9573		642.33	7195
797.0184	7026		642.3352	10050
797.1916	5563		642.3404	13670
797.1973	7755		642.3456	14200
797.2031	9555		642.3508	14740
797.2089	8794		642.356	12890
797.2147	8066		642.3611	10720
797.2204	5577		642.3663	8803
797.3937	5023		642.3715	6713
797.3995	6341		642.4285	5814
797.4053	6667		642.4337	5135
797.411	5650		642.4441	5140
798.8093	5160		642.4493	5985
798.8671	5915		642.4545	7543
802.4087	5799		642.4597	8009
802.5304	5361		642.4648	9801
802.5362	6063		642.47	10970
802.542	6042		642.4752	11420
802.5767	5673		642.4804	9665
802.5826	5867		642.4855	8156
802.5884	7997		642.4907	6090
802.5942	5638		642.4959	5412
802.5999	5816		642.5011	5865
802.6289	5686		642.5789	6474
802.6347	7564		642.584	8758
802.6404	8930		642.5892	7780
802.6462	11050		642.5944	8703
802.652	7654		642.5996	9763
802.6578	5074		642.6048	8467
802.6811	6454		642.61	6105
802.6868	8112		642.6152	5292
802.6926	12300		642.6204	5652
802.6984	10910		642.6463	5085
802.7042	12350		642.6929	5544
802.71	11300		642.7085	5011
802.7158	7855		642.7137	6244
802.7274	5760		642.7189	6938
802.7332	5468		642.7241	6216
802.739	7685		642.7292	5135
802.7448	10360		642.7344	5627
802.7506	10750		642.7396	5125
802.7564	12940		642.7603	5143
802.7622	13120		642.8381	6031
802.7679	7807		642.8433	5475
802.7737	6913		642.8485	5569
802.7853	6770		642.8692	5324
802.7911	6455		642.973	5610
802.7969	7651		643.0041	5443
802.8027	11680		643.0093	5660
802.8085	13190		643.2375	5544
802.8143	11790		643.2427	5510
802.8201	10870		643.2531	5156
802.8259	7445		643.3257	5138
802.8317	5041		643.3361	5464
802.8491	6056		643.3412	5709
802.8549	7253		643.3464	6598
802.8607	9612		643.3516	5676
802.8665	12170		643.3568	5640
802.8723	9654		643.5747	5070
802.8781	9616		644.1403	5554
802.8839	6386		644.1559	5215
802.8896	7234		644.2234	5360
802.9013	5205		644.2286	5432
802.907	6808		644.2338	5383
802.9128	7802		644.322	5099
802.9186	9964		644.3376	6009
802.9244	10410		644.3428	5758
802.9302	7022		644.348	6444
802.936	7055		644.3532	5661
802.9418	6821		644.3584	6154
802.9592	5222		644.3636	5901
802.965	5736		644.3688	5634
802.9708	7501		644.374	5663
802.9766	7744		644.5037	5082
802.9824	8043		644.5089	5425
802.9882	6052		644.5141	5333
803.0229	5504		644.5764	5092
803.0287	5554		645.1633	5083
803.0345	6525		645.2776	5540
803.0403	5762		645.2828	5509
803.0461	5498		645.2983	5091
803.0809	5117		645.3035	5112
803.0867	5057		645.3296	5528
803.0925	5920		645.3348	5499
805.0295	6047		645.34	5189
805.0353	5224		645.3452	5088
805.0759	5361		645.3503	5460
805.0817	5354		645.3555	5002
805.0875	5193		645.3607	7197
805.1223	5686		645.3659	5702
805.1281	6192		645.3711	5172
805.134	5438		645.7869	5907
805.1398	6160		645.7921	5459
805.1862	7168		645.8128	5009
805.192	5097		645.8596	5031
805.2036	5148		645.9896	5150
805.2442	5068		645.9999	5174
805.25	7674		646.1143	7708
805.3081	5132		646.1195	7003
805.3139	5740		646.1247	7431
805.3545	5988		646.1299	8132
805.3603	5442		646.1351	9285
805.4183	5033		646.1403	9539
805.8654	5654		646.1455	10530
805.9117	6106		646.1507	11900
805.9175	6265		646.1559	12880
805.9233	6363		646.1611	12340
805.9292	5529		646.1663	11410
805.9641	7560		646.1714	10360
805.9698	12220		646.1768	8081
805.9756	8981		646.1819	7935
805.9814	7059		646.1871	6879
805.9872	5390		646.1923	5676
805.993	5203		646.2287	6287
806.0105	5460		646.2339	7332
806.0163	9961		646.2391	7927
806.0221	9145		646.2443	6563
806.0279	11390		646.2495	5326
806.0337	13600		646.2546	5698
806.0396	13060		646.2651	5117
806.0453	7278		646.3171	5164
806.0511	7237		646.3275	5928
806.0569	6726		646.3326	6386
806.0627	5711		646.3378	5890
806.0685	6609		646.3431	6291
806.0743	8432		646.3483	6604
806.0801	10990		646.3535	7866
806.086	14340		646.3587	9361
806.0918	15000		646.3639	8385
806.0976	13840		646.3691	9427
806.1034	9116		646.3743	6293
806.1092	6010		646.3795	6056
806.115	6284		646.3847	5994
806.1208	6264		646.4886	5219
806.1266	8313		646.4938	5479
806.1324	9930		646.6031	5242
806.1382	14140		646.6135	5893
806.144	16700		646.7591	5882
806.1498	14370		647.1129	5265
806.1556	11350		647.1389	6258
806.1614	6576		647.1441	7074
806.1673	6764		647.1493	7924
806.1731	7175		647.1545	8555
806.1789	7286		647.1597	9522
806.1847	9118		647.1649	8450
806.1905	13110		647.1701	7940
806.1963	16210		647.1753	7407
806.2021	16620		647.1805	6326
806.2079	11910		647.1857	6746
806.2137	10340		647.1909	5121
806.2195	5869		647.2481	5173
806.2253	7374		647.2534	5088
806.2369	6613		647.2741	5257
806.2427	10970		647.321	5067
806.2486	14050		647.3366	5813
806.2544	14020		647.3418	5480
806.2602	12190		647.347	6961
806.266	11580		647.3522	7598
806.2718	8760		647.3574	6267
806.2776	8122		647.4354	5546
806.2834	6316		647.4407	5194
806.2892	6059		647.7061	5151
806.295	6753		647.8831	5273
806.3008	11270		648.1174	5450
806.3066	11880		648.1226	5588
806.3124	11880		648.133	5101
806.3182	11730		648.1382	7113
806.3241	7228		648.1434	8625
806.3299	6382		648.1486	11100
806.3357	5050		648.1538	11870
806.3473	5902		648.159	14560
806.3531	7410		648.1642	16450
806.3589	8338		648.1694	17520
806.3647	7436		648.1747	16920
806.3705	9007		648.1799	14980
806.3763	7575		648.1851	12240
806.3821	5084		648.1902	11960
806.3879	5616		648.1955	8016
806.3937	5257		648.2007	5979
806.3995	6099		648.2111	5687
806.4054	5530		648.3152	5226
806.417	5767		648.3256	5533
806.4228	7527		648.3308	5887
806.4286	7123		648.336	5331
806.4344	5112		648.3412	5638
806.4402	5655		648.3517	5960
806.4692	5196		648.3569	5993
806.475	5378		648.4975	5798
806.4808	6027		648.5027	5484
806.5912	5172		648.5184	5635
806.8643	5149		648.5652	5036
806.9108	6286		648.586	5648
806.9747	5694		648.6121	5136
807.0327	5371		648.6433	5255
807.2885	5219		648.6486	5447
807.3058	5272		648.6537	5125
807.3116	5064		648.6589	6221
807.3582	5245		648.7215	5359
807.364	5274		648.7423	5435
807.4163	5402		648.7475	5288
807.701	5730		648.7683	5115
807.7068	5347		648.7788	5009
807.8173	5295		648.784	6064
807.8638	5336		648.8309	5488
807.8696	5215		648.8361	5628
807.9161	5407		648.8412	5038
807.9684	5206		648.8465	5445
807.9858	5102		648.8986	5841
808.1428	6577		648.9038	5698
808.1486	5401		648.909	5064
808.1545	5136		648.9142	5149
808.2417	5025		648.9246	5011
808.2592	6383		648.9298	5437
808.265	5607		648.9664	5049
808.2998	5013		648.9716	5401
808.4219	5289		649.0184	5446
808.4336	5496		649.0341	5431
808.4801	5910		649.0445	6277
808.486	5359		649.0497	5486
808.5964	5095		649.0601	6647
808.6313	5243		649.1383	5080
808.6487	5416		649.1435	7081
808.6895	5164		649.1487	7875
808.6953	5356		649.1539	6816
808.7302	5292		649.1591	7601
808.736	5050		649.1643	8224
808.7476	5128		649.1696	10110
808.7534	5039		649.1747	10410
808.7593	6494		649.1799	9764
808.7884	5398		649.1852	8623
808.7942	5602		649.1904	9414
808.8	5281		649.1956	8889
808.8058	6379		649.2008	9340
808.8116	7725		649.206	8910
808.8174	8837		649.2112	7072
808.8232	6338		649.2164	6912
808.8407	5632		649.2217	5448
808.8465	5805		649.2269	5444
808.8523	7677		649.2373	5886
808.8581	8961		649.3259	5098
808.864	9578		649.3363	7172
808.8698	8936		649.3415	7045
808.8756	8985		649.3467	6471
808.8814	10030		649.3519	6591
808.8873	5890		649.3571	6788
808.8931	6608		649.3624	6968
808.8989	8976		649.3676	7512
808.9047	11200		649.3727	6887
808.9105	11020		649.378	5950
808.9163	13210		649.3832	5331
808.9221	16510		649.3884	5098
808.9279	16000		649.3937	5190
808.9337	12170		649.3989	5620
808.9396	9443		649.5344	5301
808.9454	7521		649.5396	5387
808.9512	8044		649.5447	5409
808.957	10840		649.55	5003
808.9629	13300		649.5552	5564
808.9687	16620		649.5604	6004
808.9745	19610		649.5657	5248
808.9803	21000		649.6907	6783
808.9861	16890		649.6959	6131
808.9919	14910		649.7012	5468
808.9977	11350		649.7064	6401
809.0035	8692		649.7898	5476
809.0093	8598		649.868	6171
809.0152	12570		649.8732	5003
809.021	17850		649.8992	6021
809.0269	20030		649.9045	5528
809.0327	21060		649.9514	5748
809.0385	20010		649.967	5802
809.0443	18450		649.9722	6362
809.0501	18430		649.9879	5162
809.0559	13620		650.0349	5171
809.0618	12390		650.0505	5074
809.0676	13760		650.1078	5116
809.0734	16630		650.1443	5196
809.0792	23540		650.1495	5696
809.085	26520		650.1547	6184
809.0908	26330		650.16	6536
809.0966	22670		650.1652	5820
809.1024	19710		650.1705	7044
809.1083	16110		650.1757	8568
809.1141	11980		650.1808	7419
809.1199	10680		650.1861	7616
809.1257	12400		650.1913	6477
809.1315	18590		650.1965	6999
809.1374	22270		650.2017	6055
809.1432	27450		650.2069	6097
809.149	24700		650.2122	5129
809.1548	20260		650.233	5152
809.1606	16460		650.2486	5093
809.1664	14460		650.28	5375
809.1722	12690		650.2956	5105
809.178	15370		650.3268	5794
809.1839	14980		650.3373	5988
809.1898	18730		650.3425	7673
809.1956	23720		650.3478	7332
809.2014	27850		650.353	6047
809.2072	23890		650.3582	5679
809.213	20340		650.3634	5544
809.2188	14310		650.3686	6608
809.2246	11880		650.3738	6250
809.2305	11090		650.379	5584
809.2363	12680		650.4207	5114
809.2421	13020		650.426	5420
809.2479	18080		650.4364	5965
809.2537	19700		650.4417	5719
809.2595	19670		650.4468	7193
809.2654	19710		650.4521	6754
809.2712	14250		650.4573	6159
809.277	10940		650.4625	5008
809.2828	11150		650.4677	6008
809.2886	10400		650.4729	5888
809.2944	13050		650.4833	5038
809.3003	16110		650.4885	5805
809.3061	19090		650.4938	6216
809.3119	17510		650.499	6551
809.3177	16990		650.5199	6082
809.3235	13450		650.5251	5840
809.3293	14710		650.5303	6362
809.3351	12140		650.5355	5733
809.3409	9587		650.5408	5423
809.3469	9884		650.546	5198
809.3527	10550		650.5511	6113
809.3585	13020		650.572	5089
809.3643	14740		650.5772	6428
809.3701	14260		650.5825	5123
809.3759	14160		650.6033	5248
809.3817	11630		650.6086	6505
809.3875	12120		650.6398	5880
809.3934	11370		650.6451	6925
809.3992	10870		650.6503	5727
809.405	9227		650.6711	5054
809.4108	10710		650.692	5058
809.4166	11090		650.7755	5487
809.4224	10710		650.8433	5418
809.4283	11420		650.8955	5594
809.4341	11110		650.9059	6016
809.4399	8033		650.9842	5284
809.4457	8840		650.9894	6769
809.4515	8732		650.9946	5027
809.4574	7630		651.0051	5549
809.4632	9639		651.0469	5412
809.469	9608		651.0521	5146
809.4748	10030		651.0573	5286
809.4807	10740		651.0625	5135
809.4865	9697		651.0677	5303
809.4922	9990		651.0834	5107
809.498	7424		651.1042	6269
809.504	6488		651.1094	5469
809.5098	7606		651.1251	6315
809.5156	6682		651.1304	7254
809.5214	6983		651.1356	5316
809.5272	8182		651.146	5870
809.533	8113		651.1512	5759
809.5388	8250		651.1564	6607
809.5447	7876		651.1616	5702
809.5505	8008		651.1669	6517
809.5563	7599		651.1721	6873
809.5621	6893		651.1773	5259
809.5679	6302		651.1825	5724
809.5737	7442		651.1877	5154
809.5795	7616		651.1981	5604
809.5854	6696		651.2086	6222
809.5912	7948		651.2191	5012
809.597	9913		651.2295	5046
809.6028	8177		651.2347	5379
809.6087	6167		651.2399	5065
809.6203	5720		651.2712	5632
809.6261	6961		651.313	6008
809.632	8184		651.3287	5370
809.6378	6904		651.3339	5800
809.6436	8909		651.3391	6871
809.6494	8067		651.3495	7295
809.6552	8717		651.3547	7387
809.661	6848		651.3599	6188
809.6669	7613		651.3652	6595
809.6727	7553		651.3704	5183
809.6785	8383		651.3757	7074
809.6843	9631		651.3861	5167
809.6901	10480		651.3965	5179
809.696	11880		651.4122	5563
809.7018	13230		651.4174	5721
809.7076	10470		651.4539	5141
809.7134	8478		651.4591	6101
809.7192	9980		651.4696	5131
809.725	9721		651.48	6220
809.7308	10170		651.5114	5130
809.7367	11470		651.5165	5735
809.7426	12150		651.5322	5298
809.7484	18000		651.5374	5435
809.7542	17370		651.5532	5567
809.76	18540		651.5636	6749
809.7658	16110		651.5688	6001
809.7716	12660		651.574	5028
809.7775	10130		651.5845	5113
809.7833	14690		651.5897	5904
809.7891	17140		651.6262	6684
809.7949	21380		651.6628	5427
809.8007	29630		651.668	6294
809.8065	40410		651.6732	5505
809.8123	41510		651.6784	5398
809.8181	36300		651.6837	6199
809.824	28000		651.6888	5712
809.8298	23660		651.6941	5769
809.8356	24780		651.7097	5398
809.8415	30560		651.7254	5286
809.8473	29870		651.7411	6328
809.8531	43370		651.7463	5139
809.8589	57700		651.7515	5424
809.8647	70250		651.7672	5041
809.8705	63540		651.7828	6715
809.8763	56900		651.7985	5270
809.8822	42070		651.8142	6322
809.888	38280		651.8194	5248
809.8938	33230		651.8246	5536
809.8997	44900		651.8298	6486
809.9055	53870		651.8351	6033
809.9113	80630		651.8403	6550
809.9171	104500		651.8455	6582
809.923	108500		651.8507	5240
809.9288	99400		651.8611	5449
809.9346	80710		651.9186	5328
809.9404	61640		651.9238	5319
809.9462	58080		651.95	5958
809.952	54940		651.9551	5113
809.9578	69380		651.9604	5567
809.9637	77610		651.9656	5849
809.9695	119800		651.9708	7000
809.9753	158300		651.976	5336
809.9812	151500		651.9813	5396
809.987	121300		651.9969	5182
809.9928	99210		652.0544	5388
809.9986	90940		652.1171	6226
810.0045	82810		652.1275	6154
810.0103	71130		652.1327	5496
810.0161	86900		652.1379	6248
810.0219	120400		652.1431	5769
810.0277	166500		652.1484	5312
810.0335	175900		652.1536	6770
810.0394	179000		652.1589	5684
810.0452	136200		652.1641	5782
810.051	108400		652.1693	6792
810.0568	98710		652.1745	5395
810.0627	90020		652.1797	6373
810.0685	86860		652.1849	6004
810.0743	111800		652.1902	5325
810.0801	145000		652.2111	5375
810.0859	191300		652.2424	5376
810.0917	192200		652.2529	5306
810.0976	171600		652.2633	5538
810.1034	135500		652.2686	5372
810.1092	112000		652.3207	5121
810.115	94630		652.3259	6432
810.1208	91560		652.3312	5139
810.1266	101000		652.3364	6114
810.1324	133900		652.3417	7313
810.1383	166300		652.3469	6377
810.1442	202700		652.3521	6703
810.15	200300		652.3573	6585
810.1558	149000		652.3678	8144
810.1616	126300		652.373	5130
810.1674	112800		652.3834	5451
810.1732	96560		652.3991	5007
810.1791	89630		652.4148	5479
810.1849	101200		652.42	5364
810.1907	140600		652.4305	5421
810.1965	162400		652.4357	6162
810.2023	173800		652.4409	5600
810.2081	155000		652.4461	5455
810.214	123700		652.4566	5903
810.2198	97300		652.4879	5713
810.2256	84250		652.4931	6558
810.2314	73550		652.514	5286
810.2373	78020		652.535	6102
810.2431	92720		652.5506	5341
810.2489	132500		652.5715	7016
810.2548	156600		652.5767	6125
810.2606	147700		652.5819	5220
810.2664	121100		652.5872	6109
810.2722	95910		652.6185	5446
810.278	74910		652.629	5982
810.2838	63070		652.6342	5878
810.2897	62660		652.6394	5351
810.2955	72760		652.6603	6415
810.3013	94650		652.6708	5620
810.3072	122300		652.6969	5204
810.313	126100		652.7021	5337
810.3188	113600		652.7073	6314
810.3246	85170		652.7178	5692
810.3304	74420		652.723	6892
810.3362	50120		652.7283	5390
810.342	46270		652.7491	5167
810.3479	43570		652.7543	7449
810.3537	56950		652.7596	6891
810.3595	72780		652.7701	5245
810.3654	95850		652.7858	5194
810.3712	91630		652.791	5183
810.377	83090		652.8014	5275
810.3829	60870		652.8171	6526
810.3887	45730		652.8223	7148
810.3945	39050		652.8275	5489
810.4003	34330		652.8328	5292
810.4061	38000		652.838	6278
810.4119	45160		652.8432	5532
810.4178	61050		652.8484	6091
810.4236	68620		652.8537	7476
810.4294	62160		652.8589	6198
810.4352	54320		652.8641	5560
810.441	38420		652.8694	5300
810.4468	29360		652.8746	5840
810.4526	25420		652.8798	6075
810.4586	27290		652.9059	6187
810.4644	29530		652.9111	5026
810.4702	42280		652.9268	5218
810.476	47090		652.9321	5535
810.4818	49770		652.9373	5399
810.4876	40320		652.9425	5204
810.4935	35450		652.9478	5296
810.4993	24330		652.953	5178
810.5051	15710		652.9582	6422
810.5109	16200		652.9634	6205
810.5167	21450		653.0052	5416
810.5225	21300		653.0104	5654
810.5284	25810		653.0261	5003
810.5342	28700		653.0418	5385
810.54	26680		653.0784	5573
810.5459	24610		653.0941	5722
810.5517	20800		653.0992	5580
810.5575	14500		653.1098	6064
810.5634	12890		653.1307	5142
810.5692	12370		653.1359	5148
810.575	13090		653.1464	5348
810.5808	19200		653.1516	5224
810.5866	21240		653.1568	6899
810.5924	22940		653.162	5832
810.5983	18470		653.1672	6688
810.6041	15790		653.1725	5902
810.6099	13450		653.1777	6263
810.6157	11490		653.1829	6823
810.6216	9416		653.1881	6320
810.6274	10780		653.1986	5594
810.6332	12360		653.2039	6051
810.639	14420		653.2091	7402
810.6448	15530		653.2143	5242
810.6507	15500		653.23	5043
810.6565	12590		653.2352	5003
810.6623	10470		653.2404	5047
810.6682	10430		653.2457	6295
810.674	7781		653.2509	5985
810.6797	8561		653.2561	5269
810.6856	10090		653.2613	6158
810.6914	11800		653.2718	5013
810.6973	11540		653.277	5626
810.7031	15180		653.2875	5093
810.7089	10490		653.3136	7210
810.7147	11230		653.3188	6778
810.7206	10970		653.3293	7019
810.7264	7628		653.3345	6999
810.7322	7661		653.3397	7091
810.738	10440		653.345	6169
810.7438	12120		653.3502	6706
810.7496	14890		653.3554	6731
810.7555	14700		653.3607	7435
810.7613	14450		653.3659	8093
810.7671	12850		653.3712	6991
810.7729	11660		653.3763	6435
810.7788	8931		653.3816	5543
810.7846	8688		653.3868	5280
810.7905	8039		653.4025	5096
810.7963	11820		653.4077	6819
810.8021	17120		653.413	6706
810.8079	19290		653.4443	6426
810.8137	18250		653.4548	5151
810.8195	16120		653.46	6919
810.8254	15570		653.4913	5473
810.8312	13450		653.4966	5692
810.837	11420		653.5175	5314
810.8428	9493		653.5436	5528
810.8486	11630		653.5593	5132
810.8545	13360		653.5959	5873
810.8604	23520		653.6064	5519
810.8661	24100		653.6116	5794
810.8719	20750		653.6221	5135
810.8778	17650		653.6273	5929
810.8836	14770		653.6534	6112
810.8894	13690		653.6587	5337
810.8953	10700		653.6639	5160
810.9011	11640		653.6691	5315
810.9069	13440		653.6744	6458
810.9127	19570		653.6848	5128
810.9185	26750		653.69	5737
810.9244	26980		653.6953	6130
810.9302	23070		653.7005	6439
810.936	20160		653.7057	7092
810.9419	16960		653.711	6785
810.9477	15470		653.7162	6947
810.9535	13000		653.7214	7693
810.9594	14130		653.7267	7474
810.9651	17990		653.7319	6268
810.9709	24210		653.7424	5995
810.9768	27890		653.7476	5963
810.9826	29520		653.7528	6670
810.9884	26100		653.758	6360
810.9943	19350		653.7632	7558
811.0001	14960		653.7685	9152
811.0059	12680		653.7737	6161
811.0117	13030		653.7789	6628
811.0176	15200		653.7842	5242
811.0234	19260		653.7894	6035
811.0292	29250		653.7946	9126
811.035	32030		653.7999	8527
811.0409	27100		653.8051	8394
811.0467	22710		653.8104	9304
811.0525	17390		653.8156	6235
811.0583	15300		653.8208	7348
811.0641	12700		653.826	8065
811.0699	16110		653.8312	7329
811.0758	18160		653.8365	8263
811.0816	25180		653.8417	8455
811.0874	28340		653.8469	7932
811.0933	26400		653.8522	7983
811.0991	21810		653.8574	7996
811.105	15630		653.8626	9462
811.1108	16710		653.8679	8600
811.1166	14200		653.873	8536
811.1224	11650		653.8783	9072
811.1282	14650		653.8835	7137
811.134	20180		653.8888	6943
811.1399	21060		653.894	7532
811.1457	24170		653.8992	7183
811.1515	21710		653.9045	6718
811.1573	17760		653.9149	6603
811.1631	15640		653.9202	8094
811.1689	12540		653.9254	5677
811.1749	10480		653.9306	5866
811.1807	8662		653.9359	5560
811.1865	13140		653.941	6993
811.1923	18590		653.9463	6298
811.1981	24700		653.9515	5671
811.204	24030		653.9567	5116
811.2098	21200		653.962	5442
811.2156	15410		653.9672	6340
811.2214	11280		653.9725	5128
811.2272	11060		653.9777	5475
811.233	9400		653.9829	5632
811.2389	9622		653.9934	5413
811.2447	14140		653.9986	5406
811.2505	17820		654.0038	5021
811.2564	19890		654.0143	5567
811.2622	17860		654.0195	6985
811.2681	16810		654.0247	6055
811.2739	13590		654.03	6473
811.2797	9420		654.0352	6330
811.2855	7489		654.0404	5840
811.2913	8009		654.0457	5688
811.2972	12240		654.0509	5863
811.303	14810		654.0562	6772
811.3088	15940		654.0614	5515
811.3146	17680		654.0666	5564
811.3204	13990		654.0771	5116
811.3262	11240		654.0875	5461
811.3322	9564		654.0928	5104
811.338	7472		654.098	5574
811.3438	7536		654.1032	7309
811.3496	7642		654.1085	7235
811.3554	8435		654.1136	7651
811.3613	11890		654.1189	9333
811.3671	13840		654.1241	11360
811.3729	16050		654.1293	11970
811.3787	10290		654.1346	12290
811.3845	6594		654.1398	13790
811.3904	6945		654.1451	11910
811.3962	7216		654.1503	9477
811.402	9316		654.1555	9103
811.4078	7065		654.1608	8709
811.4137	10130		654.166	7131
811.4195	10940		654.1712	6667
811.4254	10700		654.1765	5691
811.4312	10280		654.1817	5822
811.437	7946		654.1869	6245
811.4428	6564		654.1921	5775
811.4486	5374		654.1973	6249
811.4545	5305		654.2078	5872
811.4603	5295		654.213	6016
811.4661	6997		654.234	6007
811.4719	7317		654.2393	5132
811.4777	8570		654.2444	7228
811.4836	6749		654.2497	6289
811.4894	6124		654.2549	7766
811.4952	5623		654.2601	6546
811.5011	5882		654.2654	6572
811.5069	6882		654.2758	5609
811.5186	6053		654.2915	5131
811.5244	5085		654.2968	5493
811.5302	7160		654.3124	5862
811.536	9878		654.3177	6889
811.5418	9083		654.3282	5794
811.5477	7321		654.3334	6913
811.5535	5978		654.3386	5698
811.5593	6328		654.3439	5685
811.571	5973		654.3491	6986
811.5768	6938		654.3543	7281
811.5826	6934		654.3596	7780
811.5884	9115		654.3647	9597
811.5943	8047		654.37	6992
811.6001	6745		654.3752	5682
811.606	5439		654.3804	7897
811.6292	5156		654.3857	7902
811.6351	6028		654.3909	6837
811.6409	7435		654.3961	6877
811.6467	6767		654.4014	7718
811.6526	5613		654.4067	6876
811.6758	5352		654.4119	5455
811.6875	5740		654.4171	5493
811.6934	8802		654.4276	5856
811.6992	7048		654.4328	5377
811.705	8212		654.4432	5233
811.7108	7888		654.4642	6431
811.7166	6161		654.4694	5694
811.74	6198		654.4746	5930
811.7458	7840		654.4904	5049
811.7516	10420		654.4956	5002
811.7574	8487		654.5008	6585
811.7632	8471		654.506	6974
811.7691	7351		654.5113	6628
811.7807	5503		654.5165	8111
811.7982	8051		654.5217	7602
811.804	9722		654.527	7197
811.8099	10810		654.5322	6678
811.8157	10470		654.5374	7227
811.8215	9410		654.5427	6944
811.8274	7933		654.5479	7463
811.8332	5913		654.5531	5487
811.8565	6798		654.5636	5801
811.8623	8160		654.5688	6019
811.8681	11760		654.5741	6796
811.874	9376		654.5793	5328
811.8798	8977		654.595	6409
811.8856	6367		654.6525	6027
811.8915	5159		654.663	6616
811.8973	5713		654.6683	6272
811.9031	5929		654.6735	5406
811.9089	6029		654.6787	7314
811.9148	10330		654.684	7107
811.9206	9782		654.6892	6231
811.9265	11470		654.6944	5419
811.9323	9498		654.6996	5633
811.938	7216		654.7049	5713
811.9556	5114		654.7101	5232
811.9614	6215		654.7153	5096
811.9672	8471		654.7206	5442
811.9731	9780		654.7258	7430
811.9789	10980		654.731	5530
811.9847	10280		654.7363	5417
811.9905	6424		654.752	5077
812.0139	5419		654.7781	5272
812.0197	6121		654.7834	5342
812.0255	7414		654.7938	6869
812.0313	10150		654.7991	6762
812.0371	7772		654.8043	5091
812.043	6072		654.8148	6991
812.0488	7624		654.82	7812
812.0721	6779		654.8252	7214
812.0779	7340		654.8304	6187
812.0838	8762		654.8462	5552
812.0896	9397		654.8567	6161
812.0955	7537		654.8619	6368
812.1013	6822		654.8671	7272
812.1071	6843		654.8881	6482
812.1129	5664		654.8932	5308
812.1187	5627		654.9037	5613
812.1246	5657		654.9089	5536
812.1304	5528		654.9142	7179
812.1362	8993		654.9195	5779
812.1421	8478		654.9247	6027
812.1479	7709		654.9299	6116
812.1537	6042		654.9352	6430
812.1654	5424		654.9404	5912
812.1712	5005		654.9613	5723
812.1829	5660		654.9666	5807
812.1887	6256		654.9718	7904
812.1945	7317		654.977	5354
812.2003	7464		654.9822	5509
812.2062	6458		655.0032	5079
812.212	6504		655.0085	5293
812.2178	6047		655.0137	5263
812.2469	6753		655.0189	6371
812.2528	6977		655.0242	5764
812.2586	7626		655.0294	6238
812.2645	6418		655.0346	6704
812.2703	6324		655.0451	5524
812.2761	6097		655.0608	5100
812.3053	5335		655.0869	5126
812.3111	6195		655.1079	6172
812.317	6409		655.1132	6907
812.3228	7070		655.1183	6778
812.3577	5922		655.1236	7495
812.3636	5507		655.1288	7954
812.3694	7031		655.134	8301
812.3752	6174		655.1393	8429
812.381	5481		655.1445	8200
812.3869	5308		655.1498	8523
812.416	6993		655.155	7545
812.4218	5246		655.1602	7881
812.4277	6614		655.1655	8425
812.4335	8060		655.1707	6025
812.4393	6376		655.1759	6634
812.4685	6572		655.1812	5471
812.4743	6354		655.1865	5616
812.4802	6721		655.1917	5502
812.486	6628		655.2126	5077
812.4976	5784		655.2178	5541
812.5035	5444		655.2335	5182
812.5268	6937		655.2388	5895
812.5327	6982		655.244	5212
812.5385	7565		655.2492	7337
812.5792	5524		655.2545	7278
812.5851	6895		655.2597	6412
812.5909	9215		655.2702	5459
812.5967	6741		655.2755	7151
812.6317	5383		655.2806	6504
812.6434	5924		655.2911	5395
812.6492	6274		655.3225	5725
812.655	5611		655.3278	5541
812.6901	6566		655.333	6509
812.6959	8066		655.3382	6681
812.7017	7532		655.3434	6823
812.7075	6897		655.3487	7599
812.7134	6029		655.3539	7260
812.7192	5228		655.3592	7131
812.7366	5314		655.3644	6859
812.7425	5035		655.3697	10140
812.7483	6891		655.3749	8273
812.7542	6899		655.3801	9073
812.76	5734		655.3854	6101
812.7659	6736		655.3906	5846
812.7717	5023		655.3958	5974
812.8008	5749		655.4011	7508
812.8066	6956		655.4063	5216
812.8124	5888		655.4115	5013
812.8183	6361		655.4272	5571
812.8241	5644		655.4324	6885
812.83	5336		655.4534	6474
812.8533	5821		655.4587	6401
812.8591	6803		655.4639	5776
812.865	7820		655.4691	5142
812.8708	6660		655.4744	5317
812.8766	6642		655.4796	7164
812.8824	5456		655.4849	7601
812.9116	6304		655.4901	6022
812.9174	8559		655.4953	7516
812.9233	7381		655.5005	6251
812.9291	6440		655.511	6313
812.9349	5779		655.5215	5374
812.9408	5824		655.5267	5937
812.9525	5180		655.532	5579
812.9641	5945		655.5372	5416
812.9699	7547		655.5529	5592
812.9757	9830		655.5582	6517
812.9816	8921		655.5634	6234
812.9874	6289		655.5686	6104
812.9991	5653		655.5791	5399
813.0224	6757		655.5844	6482
813.0283	6916		655.5895	6413
813.0341	7783		655.5948	7568
813.0399	8472		655.6	5609
813.0457	7454		655.6052	5364
813.0516	6238		655.6105	5756
813.069	5387		655.6158	5857
813.0748	6674		655.621	6233
813.0807	7951		655.6262	5349
813.0865	6675		655.6315	5134
813.0924	8280		655.6367	5444
813.0982	7471		655.642	5326
813.1041	6318		655.6472	5046
813.1332	5845		655.6524	5355
813.139	8199		655.6681	6192
813.1448	7271		655.6733	5549
813.1507	8326		655.689	5109
813.1566	5014		655.6996	5688
813.1857	5049		655.7362	5596
813.1915	6886		655.7519	5920
813.1973	6892		655.7571	5192
813.2032	7875		655.7624	5515
813.209	5598		655.7676	5993
813.244	5986		655.7886	5079
813.2499	9412		655.7991	5806
813.2557	6535		655.8043	5959
813.2615	6048		655.82	6108
813.2673	5488		655.8357	6865
813.2732	5184		655.8409	5982
813.279	5120		655.8462	6772
813.3023	5367		655.8514	8845
813.3082	5811		655.8566	7235
813.314	6532		655.8619	7150
813.3199	6173		655.8672	6222
813.3257	5414		655.8724	5224
813.3373	5446		655.8776	6250
813.3549	6018		655.8829	5830
813.3607	7032		655.8881	5676
813.3665	5934		655.8934	6927
813.3723	6375		655.8986	6621
813.3782	5280		655.9038	8644
813.384	5009		655.9091	6177
813.4132	6940		655.9143	5972
813.419	5749		655.9195	5689
813.4249	5528		655.9247	6979
813.4307	5254		655.93	7167
813.4774	7145		655.9352	7810
813.4832	5551		655.9404	5781
813.5298	5318		655.9457	6657
813.5765	6146		655.9509	6655
813.594	5336		655.9562	8862
813.6523	5825		655.9614	10130
813.6582	5427		655.9667	8029
813.6699	5029		655.9719	7243
813.699	5085		655.9772	7966
813.7106	5607		655.9824	7837
813.734	5064		655.9876	6686
813.8157	5008		655.9929	7288
814.9655	5301		655.9981	5873
815.0355	5326		656.0034	7328
815.0414	5044		656.0085	8251
815.1173	5192		656.0138	8052
815.1231	5115		656.019	5866
815.1932	5405		656.0243	6084
815.199	5185		656.0295	6164
815.3509	5193		656.0347	5791
815.3567	6073		656.04	6948
815.3625	5354		656.0453	6021
815.421	6459		656.0505	6143
815.4268	5849		656.0557	6964
815.491	5058		656.061	9256
815.5027	5984		656.0662	6474
815.5085	5075		656.0714	5915
815.5319	5103		656.0767	7018
817.2032	5115		656.0819	8054
817.2558	5126		656.0872	7314
826.7198	5373		656.0924	7097
826.7256	5921		656.0976	5839
832.2567	5044		656.1028	7752
832.2626	5386		656.1081	8547
832.3216	6435		656.1133	8736
832.3275	7334		656.1185	11050
832.3334	5465		656.1238	8580
832.3688	5575		656.1291	9612
832.3748	7035		656.1343	9414
832.3806	6319		656.1395	7303
832.3865	5142		656.1448	8444
832.4278	6292		656.15	9005
832.4338	5677		656.1553	10440
832.4396	7121		656.1605	10270
832.4456	5645		656.1657	9840
832.4868	5245		656.171	9355
832.4927	5790		656.1762	9758
832.4986	7878		656.1815	10040
832.5045	6890		656.1866	8573
832.5458	5375		656.1919	8034
832.5518	7274		656.1971	6225
832.5576	6468		656.2024	6242
832.6049	5347		656.2076	8245
832.6108	6796		656.2129	5026
832.6167	5709		656.2234	5672
834.0631	5322		656.2286	5847
834.1754	6491		656.2338	7649
834.1813	7456		656.2391	6561
834.1872	6877		656.2443	5155
834.1931	7316		656.2496	5280
834.199	5569		656.26	5429
834.2049	5156		656.2653	7730
834.2935	5351		656.2705	6007
834.2994	7433		656.2967	5112
834.3053	7228		656.3124	5294
834.3112	7568		656.3177	6187
834.3172	7539		656.3229	5745
834.3231	5471		656.3282	5263
834.329	6068		656.3334	5864
834.4235	6896		656.3386	6174
834.4294	8407		656.3439	7128
834.4353	9815		656.3491	6718
834.4412	7653		656.3543	6536
834.4471	5737		656.3596	6131
834.453	6539		656.3648	5966
834.5535	6600		656.3701	5594
834.5594	8176		656.3753	5705
834.5653	9114		656.3805	5769
834.5712	5953		656.3858	5234
834.5771	5208		656.3911	5323
834.6835	6859		656.3963	5412
834.6893	6314		656.4906	5394
834.8016	5210		656.4958	6112
835.1858	5756		656.5063	5137
835.1917	5187		656.5115	5421
842.3826	5082		656.5273	5277
842.436	5400		656.5325	5545
842.4419	6359		656.5482	5128
842.4538	5577		656.5535	5720
842.4954	6361		656.5587	5133
842.5013	6203		656.5745	5107
842.5073	5070		656.5901	5169
842.5132	5342		656.5954	5109
842.5428	5226		656.6531	5080
842.5488	6473		656.6949	5141
842.5547	6378		656.7946	5778
842.5607	8560		656.8156	5304
842.5666	6306		656.8417	5779
842.5726	5583		656.847	5418
842.6082	5443		656.8575	5971
842.6141	7632		656.8627	7038
842.62	7186		656.8679	6681
842.6259	6817		656.8732	5699
842.6319	5104		656.8994	5514
842.6735	6370		656.9047	5478
842.6853	5116		656.9413	5404
842.6912	5776		656.9465	5264
842.7269	5235		656.9832	6192
842.7328	6208		656.9885	5693
842.7388	6786		656.9938	7269
842.7447	5440		656.999	5497
845.5018	5304		657.0043	6732
845.5435	5811		657.0252	5719
845.5494	5942		657.0357	5821
845.5554	5676		657.0619	5392
845.5613	6092		657.0829	5050
845.5673	7330		657.1038	5229
845.6089	6611		657.1091	5574
845.6149	8183		657.1143	6662
845.6208	8039		657.1196	8144
845.6268	6960		657.1248	8957
845.6327	5621		657.1301	7544
845.6446	5151		657.1353	6530
845.6624	5641		657.1405	7188
845.6683	8744		657.1458	6755
845.6743	6960		657.151	5513
845.6802	8438		657.1563	5537
845.6862	7198		657.1616	5296
845.6922	5745		657.1667	6665
845.6981	5668		657.172	6550
845.7159	5265		657.1772	5376
845.7219	6152		657.1825	7017
845.7278	9401		657.1877	6248
845.7338	8596		657.193	6707
845.7397	8495		657.1982	7172
845.7457	8810		657.2034	6978
845.7516	7739		657.2087	5983
845.7576	5145		657.2139	5892
845.7755	5252		657.2192	6498
845.7814	6861		657.2244	7209
845.7874	9236		657.2297	5674
845.7933	9452		657.2349	6982
845.7992	9811		657.2401	7338
845.8052	7611		657.2454	8624
845.8111	5082		657.2507	7040
845.8171	5654		657.2559	5406
845.8408	6796		657.2612	5894
845.8468	7820		657.2664	5796
845.8528	9080		657.324	6668
845.8587	6777		657.3293	6196
845.8647	7208		657.3345	6967
845.8706	5961		657.3398	7638
845.9003	5046		657.345	7071
845.9063	7410		657.3503	8348
845.9122	9707		657.3555	8297
845.9182	6315		657.3608	9496
845.9598	5316		657.366	11010
845.9658	6281		657.3712	10250
845.9717	8326		657.3765	8495
845.9777	7606		657.3817	7180
846.0253	5548		657.387	6083
846.0312	5727		657.3922	6041
846.0907	5501		657.3975	5118
846.4417	5224		657.4185	5254
846.6024	5274		657.4342	5110
846.6678	6041		657.4761	5527
846.6738	5153		657.4813	5693
846.6797	5146		657.4866	6517
846.7452	6051		657.4918	7624
849.2109	5162		657.4971	6082
849.3837	5154		657.5023	5712
849.6102	5096		657.5076	5568
849.6162	5257		657.5286	5622
849.6221	6600		657.5705	5358
849.6281	6064		657.5757	5472
849.6639	6365		657.581	5072
849.6698	7687		657.5862	5704
849.6758	10350		657.5916	5879
849.6818	8839		657.5967	5333
849.6877	7949		657.602	5900
849.6937	8735		657.6072	5062
849.6996	6419		657.6387	5227
849.7056	5084		657.6492	5459
849.7175	5601		657.6544	5837
849.7235	8472		657.6597	5886
849.7294	11870		657.6649	5055
849.7354	14840		657.6702	5480
849.7413	12400		657.6807	5901
849.7473	12660		657.6912	5167
849.7534	9099		657.7122	5129
849.7593	8555		657.7436	5889
849.7653	7887		657.7488	6479
849.7712	6638		657.7541	5627
849.7772	7186		657.7593	5305
849.7831	13960		657.7646	5320
849.7891	17370		657.7803	5303
849.795	18730		657.7856	5650
849.801	19500		657.7908	5612
849.8069	15030		657.7961	6214
849.8129	10790		657.8013	6006
849.8188	8757		657.8065	6976
849.8248	6780		657.8118	5444
849.8308	10150		657.817	5256
849.8368	12750		657.8275	5781
849.8428	15110		657.8328	5735
849.8487	19290		657.838	5200
849.8547	22780		657.8433	5776
849.8606	20220		657.8484	6000
849.8666	16520		657.8538	5504
849.8726	12730		657.8643	5804
849.8785	12890		657.88	5368
849.8845	11370		657.8853	5012
849.8904	9216		657.9114	5570
849.8964	11120		657.9167	5269
849.9023	20950		657.9272	5512
849.9083	23020		657.9324	5906
849.9143	24030		657.9377	6983
849.9203	21780		657.9429	6664
849.9262	18850		657.9482	8017
849.9322	13960		657.9534	8324
849.9381	12680		657.9587	8546
849.9441	9921		657.9639	6505
849.9501	11650		657.9692	5881
849.956	14690		657.9744	5285
849.962	16190		657.9797	6371
849.968	23450		657.9849	6085
849.9739	22400		657.9901	5798
849.9799	19850		658.0111	5372
849.9858	17630		658.0164	5605
849.9918	12960		658.0269	5035
849.9978	11490		658.0322	6375
850.0037	10860		658.0374	6250
850.0097	9996		658.0479	5729
850.0156	11710		658.0531	6659
850.0216	14210		658.0636	5265
850.0276	19990		658.0688	5635
850.0335	23070		658.0741	5741
850.0395	19670		658.0793	5698
850.0455	15510		658.0846	6893
850.0514	12500		658.0898	6011
850.0574	10090		658.095	6247
850.0634	6447		658.1003	6359
850.0693	8483		658.1108	5286
850.0753	11260		658.1161	5399
850.0812	16230		658.1213	5579
850.0872	20340		658.1371	5018
850.0932	18730		658.1475	5466
850.0991	16660		658.158	5936
850.1051	14120		658.1633	7299
850.111	9227		658.1738	5458
850.117	7519		658.179	6042
850.123	7196		658.1843	5550
850.1289	8146		658.1948	5653
850.1349	9765		658.2	6293
850.1409	13550		658.2053	5612
850.1469	16200		658.2105	6258
850.1528	17330		658.221	5653
850.1588	10840		658.2263	5231
850.1647	8777		658.2315	5849
850.1707	9938		658.2368	6312
850.1766	6839		658.242	6207
850.1826	6783		658.2473	6525
850.1886	8141		658.3102	5523
850.1945	8560		658.3154	5361
850.2005	10600		658.3312	5128
850.2064	12470		658.3364	7071
850.2124	11320		658.3417	5208
850.2184	10930		658.3469	6591
850.2244	8285		658.3522	7039
850.2303	6065		658.3574	7404
850.2422	5356		658.3627	7887
850.2482	6313		658.368	6614
850.2542	7485		658.3732	5391
850.2601	7069		658.3784	6723
850.2661	7662		658.3837	5623
850.272	7340		658.3889	5051
850.278	7502		658.4466	5247
850.284	5396		658.4624	5321
850.2899	6250		658.4886	5211
850.3019	5782		658.4939	5262
850.3079	5524		658.5201	6990
850.3138	5438		658.5253	5358
850.3198	6672		658.5306	5398
850.3257	6529		658.5516	5206
850.3317	6987		658.5726	5306
850.3436	5313		658.5779	5804
850.3795	5019		658.5988	5430
850.3914	5284		658.6671	5002
850.439	5648		658.6828	6031
850.445	5059		658.688	5350
850.7373	5351		658.7144	5093
850.7492	5140		658.7563	5104
850.785	5285		658.7773	5516
850.791	5825		658.8193	5804
850.7969	5489		658.8246	5600
850.8506	5523		658.8298	6118
850.8566	6382		658.8351	6708
850.8685	5848		658.8508	5295
850.9043	5308		658.8876	5408
850.9103	5437		658.9243	5325
850.9222	5625		659.0083	5148
850.9282	5464		659.0188	6432
850.964	6351		659.024	6369
850.9759	5045		659.0293	5837
850.9819	5751		659.0345	5387
851.0237	5103		659.0818	6354
851.7219	5136		659.0871	6318
852.3845	6958		659.0923	5369
852.3905	7029		659.0976	5151
852.4263	5216		659.1816	6552
852.4323	6418		659.2078	5026
852.4383	7305		659.2183	5650
852.4443	7195		659.2236	5535
852.4502	6198		659.2289	5246
852.4562	5565		659.2341	5392
852.4861	5109		659.2761	5087
852.4921	5140		659.2918	5230
852.498	5610		659.3391	6480
852.504	5920		659.3444	6338
852.5159	5098		659.3496	6272
852.5398	5418		659.3549	8045
852.5457	5513		659.3601	6629
852.5517	6849		659.3654	7305
852.5577	6398		659.3706	5863
852.5637	7596		659.4232	5179
852.5696	6659		659.4967	5942
852.5756	6251		659.5177	5197
852.5816	6362		659.5334	5539
852.5876	5063		659.5387	5795
852.6115	5563		659.5439	5950
852.6174	5233		659.6122	6197
852.6234	6168		659.6175	5530
852.6293	5780		659.6227	6416
852.6652	5278		659.649	5050
852.6712	6394		659.6753	5004
852.6771	6339		659.6805	5039
852.6831	7694		659.7068	5267
852.6891	7969		659.7173	5159
852.6951	6733		659.7436	5297
852.701	7002		659.7908	5314
852.707	5259		659.8276	5593
852.713	5277		659.8486	5426
852.7966	5579		659.8539	5696
852.8026	7339		659.8644	5280
852.8085	6220		659.9694	6262
852.8145	5115		660.0115	5220
852.8205	6413		660.0168	5069
852.8265	5423		660.0588	5269
852.8324	5201		660.064	5094
852.8802	5101		660.1323	5607
852.928	6390		660.1428	5643
852.934	6109		660.1481	6620
852.9399	6301		660.1533	6437
852.9459	6632		660.1586	6047
852.9519	5621		660.1639	7777
852.9579	5796		660.1691	9577
852.9639	6208		660.1744	7951
853.0654	6162		660.1797	8374
853.0714	6460		660.1849	9285
853.0773	5603		660.1902	6862
853.0833	5124		660.1954	6208
853.0892	5954		660.2007	6485
853.1311	5522		660.2059	6397
853.155	5280		660.2217	5217
853.1669	6096		660.2269	6883
853.1849	5206		660.2322	6269
853.1909	5064		660.2374	5816
853.1968	7358		660.2427	6005
853.2028	8758		660.2742	5102
853.2087	10630		660.29	5352
853.2147	9425		660.3058	5242
853.2207	7507		660.3215	5599
853.2267	6890		660.3268	5691
853.2327	5479		660.332	6722
853.2446	5666		660.3373	8057
853.2505	6333		660.3425	8428
853.2565	10010		660.3478	9012
853.2626	12580		660.3531	11030
853.2685	12130		660.3583	8014
853.2745	10970		660.3636	7900
853.2805	9530		660.3688	7369
853.2864	10160		660.3741	7941
853.2924	7550		660.3793	7089
853.2983	7201		660.3846	6952
853.3043	6702		660.3898	6998
853.3103	10060		660.3951	5234
853.3163	13570		660.4003	5746
853.3223	16710		660.4897	5663
853.3282	18760		660.4949	5247
853.3342	15430		660.5002	6928
853.3402	10520		660.5055	9054
853.3462	10260		660.5107	9924
853.3522	10330		660.516	10850
853.3581	8123		660.5213	10860
853.3641	9407		660.5266	7200
853.3701	13390		660.5318	6946
853.376	16470		660.537	5995
853.382	20960		660.5528	5211
853.3879	20620		660.5948	5476
853.3939	20480		660.6369	5491
853.3999	17520		660.6474	5178
853.4059	13320		660.6526	6441
853.4119	9504		660.6579	7684
853.4179	9200		660.6631	8167
853.4238	11610		660.6684	9037
853.4298	14380		660.6737	8774
853.4358	21010		660.679	7683
853.4418	24050		660.6842	8468
853.4478	27520		660.6895	6660
853.4537	23260		660.6948	6466
853.4597	18490		660.7	5244
853.4656	15600		660.7105	5046
853.4716	12600		660.7158	5053
853.4776	11470		660.721	5155
853.4836	11590		660.7473	5248
853.4895	17540		660.7999	5665
853.4955	23330		660.8051	5619
853.5015	25300		660.8104	6585
853.5075	23940		660.8157	5318
853.5135	20150		660.8262	6312
853.5194	16860		660.8314	6939
853.5254	12380		660.8367	6404
853.5314	9957		660.8419	5792
853.5374	12390		660.8472	6019
853.5433	16320		660.8524	5190
853.5493	20250		660.8577	6080
853.5552	24560		660.863	6039
853.5612	27860		660.8682	5341
853.5672	23500		660.8735	5114
853.5732	21960		660.8998	5125
853.5792	18800		660.9524	6040
853.5851	15520		660.9576	5601
853.5911	12300		660.9629	5596
853.5971	12510		660.9734	5054
853.6031	14230		660.9944	5330
853.6091	16150		660.9996	5353
853.6151	20640		661.0575	5291
853.621	22730		661.0838	5568
853.627	23960		661.0891	5011
853.6329	20070		661.0995	5646
853.6389	14530		661.11	5594
853.6449	11210		661.1259	5863
853.6509	8798		661.1312	5182
[truncated: 143,082 more rows]
